# Supplementary material for: Antimicrobial Use, Residues, Resistance and Governance in the Food and Agriculture Sectors, Tanzania
Source: Antibiotics (Basel). 2021 Apr 16;10(4):454. doi: 10.3390/antibiotics10040454 (PMC8073917; doi:10.3390/antibiotics10040454)
Supplement: Supplementary file 1 [file antibiotics-10-00454-s001.zip]

Archive with 1 entries (1 files):
- antibiotics-1068575-supplementary.pdf
